# Supplementary material for: Prevalence and risk factors of urogenital schistosomiasis among under-fives in Mtama District in the Lindi region of Tanzania
Source: PLoS Negl Trop Dis. 2022 Apr 20;16(4):e0010381. doi: 10.1371/journal.pntd.0010381 (PMC9060350; doi:10.1371/journal.pntd.0010381)
Supplement: S4 File — (XLSX) [file pntd.0010381.s004.xlsx]

## Sheet: Sheet1
Sample_ID	R1_Urine_filtration	R1_Intensity	R2_Urine_filtration	R2_Intensity
11	1	248	1	168
1	1	14	1	6
297	1	34	1	41
385	1	8	1	3
50	1	4	1	1
68	1	4	1	1
59	1	412	1	371
85	1	24	1	19
53	1	3	1	1
280	1	7	1	11
155	1	1	1	1
43	1	33	1	38
339	1	4	1	3
268	1	5	1	5
150	1	84	1	59
47	1	25	1	33
72	1	1	1	1
250	1	187	1	133
34	1	54	1	51
222	1	29	1	14
94	1	7	1	3
56	1	371	1	383
14	1	135	1	109
162	1	9	1	4
309	1	1	1	1
183	1	7	1	6
16	1	35	1	29
64	1	5	1	1
251	1	1	1	1
370	1	57	1	51
84	1	9	1	14
170	1	3	1	1
258	1	45	1	38
172	1	1	1	1
332	1	51	1	67
21	1	152	1	83
132	1	4	1	1
310	1	16	1	5
70	1	523	1	489
