# Supplementary material for: Prevalence and risk factors of urogenital schistosomiasis among under-fives in Mtama District in the Lindi region of Tanzania
Source: PLoS Negl Trop Dis. 2022 Apr 20;16(4):e0010381. doi: 10.1371/journal.pntd.0010381 (PMC9060350; doi:10.1371/journal.pntd.0010381)
Supplement: S1 Data — (XLSX) [file pntd.0010381.s005.xlsx]

## Sheet: Sheet1
Ward	Village	Child_Sex	Child_Age	Child_Agegroups	Guardian_Sex	Guardian_Age	Guardian_Agegroups	Marital_status	Education_level	Occupation	Residency	Residency_group	Heard_schistosomiasis	Infomation_source	Ever_suffered	Causative_agent	Mode_of_transmission	Snail_roles	Symptoms	Cured	Treated	Preventable	Prevention_ways	Knowledge_scores	Water_source	Visit_waterbody	Type_of_waterbody	Carries_the_child	Childrenplay_in_water	Children_wear_shoes	Urinate_in_H2O	Latrine_bathing	Latrine_fetchingwater	Latrine_farming	Latrine_fishing	Latrine_swimming	Latrine_washingclothes	Nolatrine_urinatingplace	Use_detergents	Source_bathingwater	Boiling_water	Serious_disease	Curable_disease	Preventable_disease	Urination_in_H2O	Underfives_cannot_acquire	Haematuria	Haematuria_and_witchcraft	Periodically_screening
1	1	1	48	2	1	40	3	1	2	2	30	4	1	2	1	5	3	1	1	1	1	1	7	8	5	1	1	1	1	2	1	2	2	2	2	2	2	2	1	1	2	5	5	5	1	1	1	1	5
1	1	2	36	2	2	47	3	3	2	2	24	3	1	1	1	5	3	1	2	1	1	1	8	10	1	1	1	1	2	1	1	1	2	2	2	2	2	1	1	5	1	5	4	5	2	2	4	2	4
1	1	1	53	2	2	33	2	2	2	2	5	1	1	4	2	5	3	1	1	1	5	1	9	8	1	1	3	1	1	1	3	1	1	1	2	2	2	2	1	5	1	5	5	5	2	1	2	1	5
1	1	1	24	2	2	30	2	1	2	2	12	2	1	1	1	5	3	1	1	1	1	1	9	9	1	1	1	1	1	2	1	2	2	2	2	2	2	2	1	5	3	5	5	5	1	1	1	1	4
1	1	2	48	2	2	39	3	3	1	1	5	1	2	1	2	3	3	1	2	1	2	1	8	10	2	1	1	1	1	2	1	2	2	2	2	2	2	1	1	4	1	4	4	5	4	4	3	4	4
1	1	1	48	2	1	29	2	1	3	2	29	3	1	1	1	5	3	1	1	1	1	1	7	8	5	1	1	1	1	2	1	2	2	2	2	2	2	1	3	1	2	5	5	3	1	1	1	1	5
1	1	2	20	1	2	22	2	1	1	2	22	3	1	1	2	1	4	1	1	1	1	1	7	8	5	1	1	1	1	1	1	2	2	2	2	2	2	1	1	5	1	4	4	4	2	4	4	4	4
1	1	2	34	2	2	23	2	1	2	3	23	3	1	1	1	3	3	1	1	1	1	1	8	9	5	1	1	1	1	2	1	2	2	2	2	2	2	1	1	1	2	4	4	4	2	2	2	2	2
1	1	2	59	2	2	39	3	1	2	1	21	3	1	4	3	5	4	3	1	1	1	1	2	5	3	1	5	1	1	1	1	2	2	2	2	2	2	1	1	3	1	4	4	2	2	3	2	4	4
1	1	2	48	2	2	40	3	5	1	2	40	4	1	1	1	5	5	3	10	1	1	3	12	4	2	1	6	2	1	2	1	1	2	1	2	2	1	1	1	1	3	5	4	3	4	1	1	1	5
1	1	1	29	2	2	23	2	1	2	2	1	1	1	1	2	3	3	1	1	1	1	1	8	12	1	1	1	1	1	2	1	2	2	2	2	2	2	2	1	5	2	5	5	5	1	1	1	1	4
1	1	1	59	2	1	32	2	2	2	3	32	3	1	4	1	5	3	1	3	1	1	1	9	10	1	2	7	4	2	2	1	2	2	2	2	2	2	4	4	5	2	4	4	4	2	2	2	2	4
1	1	2	36	2	2	23	2	2	4	2	23	3	1	1	3	3	3	1	1	1	1	1	9	11	5	1	1	3	1	2	1	2	2	2	2	2	2	2	1	1	2	5	5	5	2	2	1	1	4
1	1	1	41	2	2	21	2	2	2	2	21	3	1	1	2	5	3	1	1	1	1	1	9	10	3	1	3	1	1	2	2	2	2	2	2	2	2	1	1	5	1	4	4	4	4	2	2	2	4
1	1	2	29	2	2	31	2	2	2	2	5	1	1	1	2	3	3	1	1	1	1	1	9	9	1	1	1	1	1	2	1	2	2	2	2	2	2	2	3	5	2	5	5	5	1	1	1	1	4
1	1	1	51	2	2	35	2	1	1	2	35	3	1	1	2	5	3	1	1	1	1	1	10	9	5	1	1	1	1	2	1	2	2	2	2	2	2	1	1	3	2	4	4	4	2	2	2	2	4
1	1	1	21	1	2	29	2	2	3	2	29	3	1	1	1	5	4	1	10	1	1	1	2	7	5	1	6	1	1	2	1	2	2	2	2	2	2	2	1	1	2	5	5	5	1	1	1	1	5
1	1	1	53	2	2	46	3	1	2	2	34	3	1	1	1	3	3	1	1	1	1	1	8	12	5	1	1	1	1	2	1	2	2	2	2	2	2	2	1	1	2	5	5	5	1	1	1	1	4
1	1	1	51	2	2	24	2	1	2	2	24	3	1	1	2	5	5	1	1	1	1	1	8	9	5	1	1	1	1	2	1	2	2	2	2	2	2	1	1	5	1	4	4	4	4	5	5	2	4
1	1	1	33	2	2	18	2	2	1	1	18	3	1	1	2	5	2	1	1	1	1	1	10	8	5	1	1	1	1	2	1	2	2	2	2	2	2	1	1	1	2	4	4	4	4	2	2	2	4
1	1	1	24	2	2	21	2	1	2	2	14	2	1	1	1	3	3	1	1	1	1	2	12	9	5	1	1	1	1	2	1	2	2	2	2	2	2	1	1	1	2	5	5	5	1	1	1	1	4
1	1	2	36	2	2	24	2	4	3	2	4	1	1	2	2	5	3	1	10	1	1	1	2	7	6	1	1	1	1	2	1	2	2	2	2	2	2	3	1	1	1	5	5	5	1	2	2	2	5
1	1	2	17	1	2	21	2	2	2	3	21	3	1	1	1	1	3	1	3	1	1	1	10	10	2	1	3	1	1	1	1	2	2	2	2	2	2	2	1	5	1	4	4	4	2	2	4	4	4
1	1	1	53	2	2	28	2	1	1	2	28	3	1	1	2	3	3	2	1	1	1	1	7	9	5	1	1	1	1	2	1	2	2	2	2	2	2	1	1	1	2	4	4	4	1	1	1	1	1
1	1	2	48	2	2	17	1	2	2	2	17	2	1	4	1	5	3	1	10	1	1	2	12	4	3	1	1	1	1	2	1	2	2	2	2	2	2	2	1	5	3	5	5	5	2	3	1	1	4
1	1	2	36	2	2	39	3	1	2	2	39	4	1	2	2	5	3	3	1	1	1	1	8	9	5	1	1	1	1	2	1	2	2	2	2	2	2	1	1	1	1	4	4	4	4	2	4	4	4
1	1	1	21	1	2	22	2	1	2	2	22	3	1	2	1	3	3	1	1	1	1	1	10	9	5	1	1	1	1	2	1	2	2	2	2	2	2	2	1	1	3	5	5	5	2	2	1	1	4
1	1	1	24	2	2	21	2	2	3	2	5	1	1	5	2	5	3	1	1	1	1	1	7	7	1	1	1	1	1	2	1	2	2	2	2	2	2	1	1	5	3	5	5	5	1	1	2	1	5
1	1	1	48	2	2	23	2	2	2	2	23	3	1	1	2	1	3	2	1	1	1	1	8	9	1	1	1	1	1	1	1	2	2	2	2	2	2	1	1	5	1	4	4	4	2	2	2	4	4
1	1	1	59	2	2	46	3	2	2	2	46	4	1	1	2	1	3	1	1	1	1	1	8	10	1	1	8	1	1	2	1	2	2	2	2	2	2	1	1	5	2	2	4	2	2	2	2	2	5
1	1	1	48	2	2	35	2	2	2	2	35	3	1	1	2	3	3	1	1	1	1	1	7	9	1	1	1	1	1	2	1	2	2	2	2	2	2	2	1	5	2	5	5	5	1	1	1	1	4
1	1	1	36	2	2	32	2	2	2	3	26	3	1	3	2	5	3	1	10	1	1	1	2	8	1	1	1	1	1	1	1	2	2	2	2	2	2	2	1	5	3	5	5	5	1	1	1	1	5
1	1	2	48	2	2	68	4	3	2	2	68	5	1	1	1	5	3	1	1	1	1	1	8	11	2	1	1	1	1	2	1	2	2	2	2	2	2	1	1	5	1	4	4	4	4	4	2	2	4
1	1	1	46	2	2	27	2	1	3	3	3	1	1	1	1	3	3	1	1	1	1	1	7	9	2	2	7	4	2	1	2	2	2	2	2	2	2	3	2	4	2	5	5	4	1	1	1	1	5
1	1	2	29	2	2	37	3	1	1	2	37	4	1	1	2	3	3	1	1	1	1	1	8	11	5	1	1	1	2	1	1	2	2	2	2	2	2	1	1	1	1	4	4	4	2	2	2	2	4
1	1	1	36	2	2	23	2	2	2	3	23	3	1	2	2	1	4	1	3	1	1	2	12	3	5	1	1	1	1	1	1	2	2	2	2	2	2	1	1	3	1	4	4	4	2	2	2	4	4
1	1	2	50	2	2	44	3	1	1	2	34	3	1	1	2	5	5	3	1	1	1	1	1	5	1	1	1	1	1	2	1	2	2	2	2	2	2	1	1	5	2	5	5	4	3	2	2	2	4
1	1	2	32	2	2	19	2	3	2	2	19	3	1	1	2	1	3	1	1	1	1	1	8	10	1	1	2	1	2	1	1	2	2	2	2	2	2	1	1	5	1	4	4	4	4	2	2	2	4
1	1	2	48	2	2	35	2	1	3	2	3	1	1	1	2	1	3	1	1	1	1	1	2	8	2	1	1	2	2	1	2	2	2	2	2	2	2	1	1	4	2	5	5	5	1	1	1	1	4
1	1	2	41	2	2	33	2	3	2	2	33	3	1	1	2	2	3	1	1	1	1	1	8	10	1	1	1	1	1	1	1	2	2	2	2	2	2	1	1	5	1	4	4	4	4	4	4	4	4
1	1	2	24	2	2	15	1	2	3	6	15	2	1	1	1	3	3	1	1	1	1	1	7	10	1	2	7	4	2	1	2	2	2	2	2	2	2	4	4	5	2	5	5	5	1	1	1	1	1
1	1	1	24	2	2	47	3	3	2	2	47	4	1	1	1	1	3	1	1	1	1	2	12	5	1	1	1	1	1	1	1	2	2	2	2	2	2	1	1	5	1	4	4	4	2	2	4	4	4
1	1	1	25	2	2	45	3	1	2	2	45	4	1	1	1	1	3	1	1	1	1	1	8	10	2	1	1	1	1	1	1	2	2	2	2	2	2	1	1	5	2	4	4	4	2	2	2	4	4
1	1	1	20	1	2	25	2	2	2	2	25	3	1	3	3	5	3	1	1	1	1	1	1	8	1	1	1	2	2	1	2	2	2	2	2	2	2	1	1	5	2	4	4	4	2	2	1	1	4
1	1	2	36	2	2	27	2	1	2	2	27	3	1	1	2	1	3	1	1	1	1	2	7	9	5	1	1	1	1	1	1	2	2	2	2	2	2	1	1	1	1	4	4	4	2	2	2	4	4
1	1	1	39	2	2	43	3	1	2	2	43	4	1	1	1	1	3	3	1	1	1	3	12	5	1	1	1	1	1	1	1	2	2	2	2	2	2	1	1	5	3	4	4	4	3	2	2	4	4
1	1	2	14	1	2	28	2	3	1	2	28	3	1	1	3	5	5	3	11	3	6	3	12	0	1	1	1	2	2	1	2	1	1	2	2	2	2	1	1	5	2	3	3	3	3	3	2	3	4
1	1	1	24	2	2	40	3	3	1	2	40	4	1	2	2	3	3	1	11	1	1	1	1	8	1	1	1	2	2	2	2	1	1	2	2	2	2	1	1	5	2	5	5	5	1	1	1	1	1
1	1	1	36	2	2	24	2	1	2	2	24	3	1	1	2	1	3	1	1	1	1	1	10	9	1	1	1	1	1	1	1	2	2	2	2	2	2	1	1	5	1	4	4	4	2	2	2	2	4
1	1	2	19	1	2	31	2	1	1	2	10	1	1	2	2	5	3	3	11	3	6	1	1	3	1	1	1	1	1	1	1	1	1	2	2	2	2	1	1	5	2	3	3	3	3	3	3	3	3
1	1	1	16	1	2	19	2	2	2	3	19	3	1	1	1	1	3	1	1	1	2	1	7	8	1	1	1	1	1	1	1	2	2	2	2	2	2	1	1	1	1	4	4	4	2	2	2	4	4
1	1	1	53	2	2	32	2	1	1	2	15	2	1	2	2	3	3	1	1	1	1	1	7	8	2	1	1	2	2	1	2	2	2	2	2	2	2	1	1	4	2	4	4	4	2	2	1	1	4
1	1	1	59	2	2	49	3	1	1	2	49	4	1	1	2	1	3	1	1	1	1	1	8	10	1	1	1	1	1	1	1	2	2	2	2	2	2	1	1	5	1	4	4	4	2	2	1	1	4
1	1	2	13	1	2	19	2	2	1	3	19	3	1	1	1	5	3	3	1	1	1	1	1	6	1	2	7	4	2	2	2	1	1	2	2	2	1	4	4	5	2	4	4	4	2	2	1	1	4
1	1	1	23	1	2	22	2	2	2	1	22	3	1	1	1	1	3	1	1	1	1	1	10	9	1	1	1	4	1	1	1	2	2	2	2	2	2	1	1	5	2	4	4	4	2	2	2	2	4
1	1	1	22	1	2	23	2	2	2	2	23	3	1	1	1	1	3	3	1	1	1	3	12	4	5	1	1	1	1	1	1	2	2	2	2	2	2	1	1	5	2	4	4	4	2	2	2	4	4
1	1	1	24	2	2	23	2	3	1	2	23	3	1	3	2	5	5	3	11	3	6	3	12	0	1	1	1	2	2	1	2	1	1	2	2	2	1	1	1	5	2	3	3	3	3	3	3	1	3
1	1	2	20	1	2	44	3	2	2	2	44	4	1	1	1	1	3	3	1	1	1	1	8	9	1	1	1	1	1	1	1	2	2	2	2	2	2	1	1	1	1	4	4	4	2	2	2	2	4
1	1	2	29	2	2	39	3	1	1	2	39	4	1	1	1	3	3	1	1	1	1	1	2	8	1	1	1	2	2	1	2	2	2	2	2	2	2	1	1	5	2	4	4	4	2	2	1	1	4
1	1	1	48	2	2	43	3	5	2	2	43	4	1	2	1	3	3	1	1	1	1	1	10	9	1	1	1	2	2	1	2	2	2	2	2	2	2	1	1	5	2	5	5	5	3	1	1	1	4
1	1	2	33	2	2	26	2	2	2	2	26	3	1	1	1	5	3	1	1	1	1	1	10	9	1	1	1	1	1	1	1	2	2	2	2	2	2	1	1	1	1	4	4	4	4	2	2	2	4
1	1	2	26	2	2	40	3	3	2	2	40	4	1	3	2	3	5	3	11	1	1	1	1	5	5	1	1	2	2	1	2	2	2	2	2	2	2	1	1	1	2	4	3	3	3	3	2	1	3
1	1	2	59	2	2	30	2	1	3	5	30	3	1	1	2	5	3	1	1	1	1	1	8	10	1	2	7	4	2	2	1	2	2	2	2	2	2	4	4	1	1	4	4	4	4	2	2	2	4
1	1	2	23	1	2	25	2	1	2	2	25	3	1	1	1	3	3	1	1	1	1	1	1	8	1	1	1	2	2	1	2	2	2	2	2	2	2	1	1	5	2	4	4	4	1	1	1	1	4
1	1	1	38	2	2	31	2	2	2	2	31	3	1	1	1	1	3	1	1	1	1	1	8	10	5	1	1	1	1	1	3	2	2	2	2	2	2	1	1	1	1	3	4	4	2	3	4	4	3
1	1	1	36	2	2	26	2	2	2	2	26	3	1	1	2	5	3	3	1	1	1	1	1	6	2	1	1	3	1	2	1	2	2	2	2	2	2	1	1	4	2	4	4	4	2	2	1	1	4
1	1	2	22	1	1	31	2	2	2	2	11	1	1	2	1	4	4	1	1	1	1	1	8	10	1	1	2	2	2	2	1	2	2	2	2	2	2	1	1	5	1	4	4	4	2	2	2	2	4
1	1	1	52	2	2	32	2	3	1	3	32	3	1	1	1	3	3	1	1	1	1	1	10	9	2	2	7	4	2	1	2	2	1	2	2	2	2	4	4	4	2	4	4	4	2	2	1	1	4
1	1	1	34	2	2	24	2	2	2	2	24	3	1	1	2	1	3	1	1	1	1	1	7	8	1	1	1	1	1	1	1	2	2	2	2	2	2	1	2	5	1	4	4	4	4	2	2	4	4
1	1	1	25	2	2	34	2	2	2	3	34	3	1	1	1	3	3	1	1	1	1	1	10	9	1	2	7	4	2	1	2	1	1	2	2	2	2	4	4	5	3	4	4	5	1	1	1	1	4
1	1	2	59	2	2	32	2	2	2	2	32	3	1	1	1	1	3	1	1	1	1	1	1	7	5	1	1	1	1	1	1	2	2	2	2	2	2	1	1	1	2	4	4	4	4	4	2	2	4
1	1	1	12	1	2	22	2	2	2	2	22	3	1	1	3	5	5	3	11	3	6	3	12	0	5	1	1	2	2	1	2	2	2	2	2	2	2	1	1	1	2	3	3	3	3	3	3	3	3
1	1	2	53	2	2	40	3	2	1	2	40	4	1	1	2	5	3	1	1	1	1	1	8	10	5	1	1	1	2	1	1	2	2	2	2	2	2	1	1	1	1	4	4	4	4	4	4	4	4
1	1	2	13	1	2	23	2	2	2	2	23	3	1	1	2	5	5	3	1	1	1	3	12	3	1	1	1	2	2	2	2	2	2	2	2	2	2	1	1	5	3	3	3	3	3	3	3	3	3
1	1	1	41	2	2	33	2	3	2	3	33	3	1	1	1	3	1	1	1	1	1	1	8	10	5	1	1	1	1	2	1	2	2	2	2	2	2	1	1	1	1	4	4	4	2	2	2	2	4
1	1	2	28	2	2	34	2	2	2	3	34	3	1	1	2	3	3	1	1	1	1	1	8	11	1	2	7	4	1	2	2	1	2	2	2	2	2	4	4	5	3	5	5	5	1	1	1	1	4
1	1	2	20	1	2	30	2	1	2	2	30	3	1	1	2	1	3	1	1	1	1	1	10	6	5	1	1	1	1	1	1	2	2	2	2	2	2	1	1	1	1	4	4	4	4	4	4	4	4
1	1	2	13	1	2	18	2	2	2	3	18	3	1	1	1	3	3	1	1	1	1	1	7	8	2	2	7	4	1	1	2	1	2	2	2	2	2	4	4	4	3	4	4	4	1	1	1	1	4
1	1	2	14	1	2	20	2	2	2	2	20	3	1	1	2	2	3	1	1	1	2	1	7	7	5	1	1	1	1	1	1	2	2	2	2	2	2	1	1	1	1	4	4	4	4	1	1	1	4
1	1	1	19	1	2	20	2	2	2	2	20	3	1	1	1	3	1	1	1	1	1	1	10	8	5	1	1	1	1	1	1	2	2	2	2	2	2	1	1	5	1	4	4	4	1	1	1	1	4
1	1	2	25	2	2	22	2	1	2	2	22	3	1	1	1	1	3	1	1	1	1	1	10	9	5	1	1	1	1	1	1	2	2	2	2	2	2	1	1	1	2	4	4	4	4	4	4	4	4
1	1	2	49	2	2	46	3	1	1	2	46	4	1	4	2	5	5	3	1	1	1	1	6	3	1	1	2	2	1	2	2	2	2	2	2	2	2	1	1	5	3	3	3	3	3	3	3	3	3
1	1	2	33	2	2	36	3	1	2	2	36	4	1	1	2	5	3	3	1	1	1	1	8	9	5	1	1	1	1	2	1	2	2	2	2	2	2	1	1	1	1	4	4	4	4	2	2	2	4
1	1	2	33	2	2	46	3	1	1	2	46	4	1	1	2	5	3	3	1	1	1	1	10	7	1	1	1	2	2	1	2	2	2	2	2	2	2	1	1	5	3	4	4	4	2	2	2	1	4
1	1	2	13	1	2	17	1	2	1	2	17	2	1	1	1	5	2	3	1	1	1	3	12	5	1	1	1	1	1	1	1	2	2	2	2	2	2	1	1	5	1	4	4	4	2	2	2	2	5
1	1	1	33	2	2	25	2	1	3	5	4	1	1	1	2	5	3	1	1	1	1	1	10	8	1	2	7	4	2	1	2	2	1	2	2	2	2	4	4	5	1	5	5	5	1	1	1	1	5
1	1	2	38	2	2	36	3	2	5	5	9	1	1	1	2	3	3	1	1	1	1	1	8	11	1	2	7	4	1	2	2	2	2	2	2	2	2	4	4	5	1	4	5	5	2	2	2	2	4
1	1	2	48	2	2	35	2	1	2	2	35	3	1	1	1	3	3	3	1	1	1	1	10	8	1	1	1	2	2	2	2	2	2	2	2	2	2	1	1	5	3	4	4	4	1	1	1	1	4
1	1	2	35	2	2	19	2	1	2	2	19	3	1	1	2	5	3	2	1	1	1	1	10	8	5	1	1	2	2	1	1	2	2	2	2	2	2	1	1	1	1	4	4	4	4	2	2	2	4
1	1	2	45	2	2	41	3	1	2	2	41	4	1	1	1	5	3	1	1	1	1	1	1	7	1	1	1	2	2	2	2	2	2	2	2	2	2	1	1	5	3	4	4	4	2	2	1	1	4
1	1	2	21	1	2	46	3	1	2	2	30	3	1	1	2	1	3	1	1	1	1	1	8	10	1	1	1	1	1	1	1	2	2	2	2	2	2	1	1	5	2	4	4	4	2	2	4	1	4
1	1	1	16	1	1	31	2	1	2	2	31	3	1	1	1	1	3	1	1	1	1	1	8	10	5	1	1	1	1	2	1	2	2	2	2	2	2	1	1	5	1	4	4	4	4	4	2	2	4
1	1	1	30	2	2	21	2	2	2	2	21	3	1	1	1	5	3	3	11	1	1	1	10	7	1	1	1	1	1	2	1	2	2	2	2	2	2	1	1	5	3	4	4	4	1	1	1	1	4
1	1	2	59	2	2	44	3	1	2	2	44	4	1	3	3	5	5	3	11	3	6	3	12	0	5	1	1	2	2	1	2	2	2	2	2	2	2	1	1	1	3	3	3	3	3	3	3	3	3
1	1	2	59	2	2	41	3	3	2	2	41	4	1	1	1	1	3	1	1	1	1	1	8	10	5	1	1	1	1	1	1	2	2	2	2	2	2	1	1	5	1	4	4	4	4	4	4	4	4
1	1	2	31	2	2	32	2	1	2	2	32	3	1	1	2	5	3	3	1	1	1	1	10	7	5	1	1	1	1	2	1	2	2	2	2	2	2	1	1	1	3	4	4	4	1	1	1	1	4
1	1	1	34	2	2	26	2	1	3	2	26	3	1	1	2	5	3	2	1	1	1	1	8	10	5	1	1	1	2	1	1	2	2	2	2	2	2	1	1	5	1	4	5	4	2	2	2	2	4
1	1	1	48	2	2	31	2	2	2	2	31	3	1	3	3	5	5	3	11	3	6	3	12	0	1	1	1	2	2	1	2	2	2	2	2	2	2	1	3	5	3	3	3	3	3	3	3	3	3
1	1	1	24	2	2	23	2	2	2	2	23	3	1	1	2	5	3	3	1	1	1	1	10	8	5	1	1	1	2	2	1	2	2	2	2	2	2	1	1	5	1	4	4	4	4	2	2	2	4
1	1	1	24	2	2	23	2	1	2	2	23	3	1	1	2	5	5	3	1	1	1	1	6	4	1	2	7	4	2	2	2	2	2	2	2	2	2	4	4	5	1	4	4	4	2	2	1	1	4
3	3	2	36	2	2	50	3	2	2	2	50	4	1	4	2	5	5	3	1	1	2	1	10	5	1	1	1	1	1	1	2	2	2	2	2	2	2	1	1	5	2	3	3	3	2	2	2	2	4
3	3	1	12	1	2	28	2	1	2	2	28	3	1	1	1	5	3	3	1	1	1	1	1	6	1	1	3	2	1	1	2	2	2	2	2	2	2	1	1	5	1	4	4	4	1	1	1	1	4
3	3	1	29	2	2	34	2	1	1	2	34	3	1	4	2	5	5	3	11	3	6	3	12	0	5	1	1	1	1	2	1	2	2	2	2	2	2	1	1	2	3	3	3	3	3	3	3	3	3
3	3	1	41	2	2	35	2	2	2	2	35	3	1	1	2	5	5	3	11	1	1	1	1	4	1	1	1	1	1	2	1	2	2	2	2	2	2	1	1	5	3	4	4	4	2	2	1	1	4
3	3	1	40	2	2	43	3	1	2	2	43	4	1	3	2	5	3	3	1	1	1	3	2	6	1	1	1	1	2	1	2	2	2	2	2	2	2	1	1	5	3	4	4	4	2	2	2	2	4
3	3	2	40	2	2	29	2	1	1	2	29	3	1	3	1	5	3	3	1	1	1	1	1	6	2	1	1	1	2	1	2	2	2	2	2	2	2	1	1	4	3	4	4	4	2	2	2	2	4
3	3	2	36	2	2	21	2	2	1	2	21	3	1	1	2	5	3	2	11	1	1	1	1	5	5	1	1	1	1	2	1	2	2	2	2	2	2	1	1	1	1	4	4	4	4	2	2	4	4
3	3	2	29	2	2	21	2	3	1	1	21	3	1	1	2	5	3	3	11	1	1	1	1	6	3	1	3	1	2	2	2	2	2	2	2	2	2	2	1	2	3	4	4	4	3	2	2	2	4
3	3	2	24	2	2	21	2	2	1	1	21	3	1	4	2	5	3	3	11	1	1	2	12	3	3	1	5	1	2	1	2	2	2	2	2	2	2	1	1	1	1	4	4	4	2	2	3	3	3
3	3	1	24	2	2	22	2	1	3	2	22	3	1	1	2	3	3	1	1	1	1	1	7	9	1	2	7	4	1	2	2	2	2	2	2	2	2	4	4	5	3	4	4	4	1	1	1	1	4
3	3	1	41	2	2	20	2	1	2	2	20	3	1	2	2	1	3	2	1	1	1	1	8	10	1	1	1	2	2	1	1	2	2	2	2	2	2	1	2	5	1	4	4	4	4	4	2	2	4
3	3	1	43	2	2	19	2	1	2	2	19	3	1	1	2	5	3	3	1	1	1	3	12	3	1	1	3	1	2	1	2	2	2	2	2	2	2	1	1	5	3	4	4	4	3	2	2	2	4
3	3	1	29	2	2	36	3	1	1	2	36	4	1	4	1	5	3	1	1	1	2	1	8	9	2	1	1	1	2	2	1	2	2	2	2	2	2	1	1	4	1	4	4	4	2	2	2	4	4
3	3	2	12	1	2	20	2	1	1	2	20	3	1	3	2	5	5	3	11	3	6	3	12	0	5	1	1	2	2	1	2	2	2	2	2	2	2	1	1	1	3	3	3	3	3	3	3	3	3
3	3	1	12	1	2	18	2	2	2	2	18	3	1	4	1	3	2	1	1	1	1	1	8	8	2	1	9	2	1	1	1	2	2	2	2	2	2	1	1	4	1	4	4	4	4	2	2	4	4
3	3	2	17	1	2	31	2	1	2	2	31	3	1	1	1	5	3	3	1	1	1	1	7	7	1	1	1	1	2	1	2	2	2	2	2	2	2	1	1	5	3	4	4	4	2	2	2	2	4
3	3	1	33	2	2	21	2	1	1	2	21	3	1	4	1	5	3	2	1	1	1	1	8	9	5	1	1	1	1	1	1	2	2	2	2	2	2	1	1	1	1	4	4	4	4	4	2	2	4
3	3	1	20	1	2	22	2	2	1	2	22	3	1	3	2	5	3	3	1	1	1	1	7	6	1	1	1	2	2	2	2	2	2	2	2	2	2	1	1	5	1	4	4	4	2	2	2	2	4
3	3	2	24	2	2	30	2	1	2	2	30	3	1	4	2	5	3	2	1	1	1	1	7	6	1	1	8	2	2	2	2	2	2	2	2	2	2	1	1	5	1	4	4	4	4	2	2	2	4
3	3	2	28	2	2	20	2	1	2	2	20	3	1	3	2	5	5	3	11	3	6	3	12	0	1	2	7	4	2	2	2	2	2	2	2	2	2	4	4	5	3	3	3	3	3	3	3	3	3
3	3	2	24	2	2	16	1	2	2	3	16	2	1	1	2	5	3	2	1	2	6	1	1	3	1	1	8	1	2	1	2	2	2	2	2	2	2	1	1	5	1	4	4	4	4	4	4	4	4
3	3	1	38	2	2	22	2	1	2	2	22	3	1	1	2	5	3	1	11	1	1	1	7	7	1	1	3	2	2	1	2	2	2	2	2	2	2	1	1	5	3	4	4	4	1	1	1	4	4
3	3	1	27	2	2	23	2	1	2	1	23	3	1	1	2	5	5	1	1	3	6	3	12	2	1	1	8	1	1	2	1	2	2	2	2	2	2	1	1	5	1	4	4	4	2	2	4	4	4
3	3	2	18	1	2	34	2	1	1	2	34	3	1	3	1	5	3	3	1	1	1	1	10	8	2	2	7	4	2	1	2	2	2	2	2	2	2	4	4	4	3	4	4	4	2	2	2	2	4
3	3	1	28	2	2	22	2	1	1	2	22	3	1	1	2	5	3	2	1	1	1	1	8	9	2	1	1	1	1	2	1	2	2	2	2	2	2	1	1	5	2	4	4	4	2	2	4	2	4
3	3	2	16	1	2	21	2	2	2	2	21	3	1	1	2	5	5	3	11	3	6	3	12	0	7	1	4	2	2	1	2	2	2	2	2	2	2	1	1	5	3	4	3	3	3	3	3	3	3
3	3	1	28	2	2	32	2	1	1	2	32	3	1	1	2	5	5	3	11	1	1	3	12	2	1	1	1	1	1	1	1	2	2	2	2	2	2	1	1	5	1	4	4	4	2	2	2	2	4
3	3	1	33	2	2	20	2	1	1	2	20	3	1	3	2	5	3	1	1	1	1	1	6	6	1	1	9	2	2	2	2	2	2	2	2	2	2	1	1	5	3	4	4	4	2	2	2	2	4
3	3	2	18	1	2	48	3	1	2	2	48	4	1	1	2	5	3	1	11	1	1	1	8	10	2	1	1	1	1	1	1	2	2	2	2	2	2	1	1	5	1	4	4	4	4	4	4	4	4
3	3	2	36	2	2	39	3	1	2	3	39	4	1	1	2	5	3	3	11	1	1	1	7	7	1	2	7	4	2	1	2	2	2	2	2	2	2	4	4	5	3	4	4	4	2	2	2	1	4
3	3	2	24	2	2	30	2	1	3	2	30	3	1	1	2	5	3	1	4	1	1	1	7	7	1	1	1	1	1	1	1	2	2	2	2	2	2	1	1	1	1	4	4	4	4	2	2	2	4
3	3	2	24	2	2	20	2	2	3	2	20	3	1	1	2	3	3	1	11	1	1	1	8	11	1	2	7	4	2	1	2	2	2	2	2	2	2	4	4	5	3	4	4	4	1	1	1	1	4
3	3	2	24	2	2	35	2	1	2	2	35	3	1	1	2	5	5	3	1	1	1	1	8	8	2	1	1	2	2	2	1	2	2	2	2	2	2	1	1	5	1	4	4	4	4	2	2	2	2
3	3	1	36	2	2	39	3	1	2	2	39	4	1	3	1	5	3	1	1	1	1	1	8	10	2	2	7	4	2	1	2	2	2	2	2	2	2	4	4	4	3	4	4	4	1	1	1	1	4
3	3	1	33	2	2	25	2	1	1	2	25	3	1	1	2	5	5	3	11	1	1	1	1	3	2	1	1	1	1	1	1	2	2	2	2	2	2	1	1	4	1	4	4	4	2	2	4	3	4
3	3	1	29	2	2	34	2	2	2	2	34	3	1	1	1	5	3	1	1	1	1	1	10	8	1	1	3	2	2	1	2	2	2	2	2	2	2	1	1	5	3	4	4	4	2	2	2	2	4
3	3	2	31	2	2	40	3	1	1	2	40	4	1	1	1	5	5	3	1	1	1	1	1	5	5	1	1	1	1	1	1	2	2	2	2	2	2	1	1	2	1	4	4	4	2	2	2	2	1
3	3	1	23	1	2	37	3	1	1	2	37	4	1	4	2	5	3	1	1	1	1	1	1	7	5	1	3	2	2	1	2	2	2	2	2	2	2	1	1	1	3	4	4	4	2	2	2	2	4
3	3	2	34	2	2	35	2	1	2	2	35	3	1	1	1	5	3	3	1	1	1	1	10	8	1	1	1	1	1	1	1	2	2	2	2	2	2	1	1	5	1	4	4	4	2	2	4	2	4
3	3	1	29	2	2	49	3	2	2	2	49	4	1	3	2	5	5	3	1	1	1	2	12	3	1	1	4	1	2	2	1	2	2	2	2	2	2	1	3	5	3	4	4	3	3	2	2	3	3
3	3	2	59	2	1	61	4	1	2	2	61	5	1	3	2	5	5	3	11	1	2	1	2	3	5	1	1	1	1	1	2	1	2	2	2	2	2	1	1	1	1	5	4	4	4	5	2	1	1
3	3	1	59	2	2	44	3	1	1	2	44	4	2	2	3	5	5	3	11	1	1	1	1	4	5	2	7	4	1	1	2	2	2	2	2	2	2	4	4	1	2	5	4	2	2	1	2	1	2
3	3	2	36	2	2	32	2	1	2	2	32	3	1	5	3	1	5	3	11	1	5	1	10	5	5	1	1	1	1	1	1	2	2	1	2	2	2	1	2	1	1	5	4	4	4	4	2	2	4
3	3	1	59	2	2	44	3	1	2	2	44	4	1	3	1	5	5	3	11	3	6	1	1	2	5	1	1	1	1	1	1	2	2	1	2	2	2	1	1	1	1	4	4	4	4	2	2	2	2
3	3	1	48	2	2	23	2	1	1	2	8	1	1	3	1	1	5	1	11	1	1	1	1	6	1	1	2	1	1	1	1	2	2	1	2	2	2	1	2	1	1	4	4	4	2	2	2	2	2
3	3	1	59	2	2	31	2	1	2	2	4	1	1	3	1	1	5	3	1	1	1	1	2	5	1	1	1	1	1	1	1	2	2	2	2	2	2	1	1	1	1	4	4	4	4	2	2	2	2
3	3	2	48	2	2	42	3	3	2	2	30	3	1	3	2	5	5	3	11	3	6	3	12	0	5	1	3	1	1	1	1	2	2	2	2	2	2	1	2	1	1	4	4	4	4	3	3	3	3
3	3	2	48	2	2	35	2	2	1	2	20	3	1	3	3	5	5	3	11	1	5	3	12	1	5	1	1	1	1	1	1	2	2	1	2	2	2	1	1	1	1	4	4	4	4	4	3	3	3
3	3	1	59	2	2	24	2	2	2	2	20	3	1	3	3	5	5	3	1	1	1	1	2	5	2	1	3	1	1	1	1	2	2	1	2	2	2	1	1	4	2	4	4	4	4	2	2	2	2
3	3	1	59	2	2	40	3	1	1	2	32	3	1	3	3	5	5	3	11	1	5	3	12	1	5	1	3	1	1	1	1	2	2	1	2	2	2	1	1	1	1	4	4	4	4	4	4	4	3
3	3	1	24	2	2	40	3	1	2	2	40	4	1	3	2	5	5	3	11	3	6	3	12	1	5	1	3	1	1	1	1	2	2	1	2	2	2	1	1	1	1	4	4	4	4	4	4	3	3
3	3	2	59	2	2	28	2	1	2	2	25	3	1	3	1	5	5	1	11	1	1	1	2	5	1	1	1	1	1	1	1	2	2	1	2	2	2	1	1	1	1	4	4	4	4	2	2	2	2
3	3	1	36	2	2	28	2	2	1	2	28	3	1	3	2	5	5	3	11	3	6	3	12	0	2	1	1	1	1	2	1	2	1	2	2	2	2	1	1	1	1	4	4	4	4	2	3	3	2
3	3	1	59	2	2	26	2	1	2	2	8	1	1	5	2	5	5	3	11	3	6	3	12	0	1	1	1	1	1	2	1	2	1	2	2	2	2	1	1	1	1	4	4	4	4	3	3	3	3
3	3	2	12	1	2	21	2	1	2	2	21	3	2	2	2	5	5	3	11	3	6	3	12	0	1	2	7	4	1	1	2	2	2	2	2	2	2	4	4	5	1	4	4	4	4	3	3	3	3
3	3	2	12	1	2	42	3	1	1	2	28	3	1	3	3	5	5	3	11	1	5	3	12	1	1	2	7	4	1	1	1	2	2	2	2	2	2	1	1	5	1	4	4	4	4	3	3	3	2
3	3	2	12	1	2	50	3	1	2	2	20	3	2	6	2	5	5	3	11	3	6	3	12	0	5	1	3	1	1	1	1	2	2	1	2	2	2	1	1	1	1	4	4	4	3	3	3	3	3
3	3	1	59	2	1	54	3	1	2	2	54	4	1	1	1	1	3	1	11	1	1	1	1	7	5	1	3	1	2	2	2	1	2	2	2	2	2	1	1	2	1	5	5	5	1	1	1	1	5
3	3	2	24	2	1	36	3	1	2	2	36	4	1	4	2	5	5	3	11	1	1	1	1	4	5	1	3	1	1	2	1	2	2	2	2	2	2	1	1	2	1	4	4	4	1	1	1	1	5
3	3	2	24	2	2	28	2	1	2	2	28	3	1	1	1	5	5	3	3	1	1	1	1	5	5	1	3	1	1	2	1	2	2	1	2	2	2	1	1	2	1	5	5	5	1	1	1	1	5
3	3	1	48	2	1	31	2	1	2	2	31	3	1	1	1	1	3	2	3	1	1	3	12	3	5	1	3	1	1	1	1	2	2	2	2	2	2	1	1	2	3	5	5	1	1	5	1	5	5
3	3	2	24	2	2	38	3	1	2	2	38	4	1	1	2	1	3	1	1	3	6	1	2	5	1	1	3	1	1	2	1	2	2	2	2	2	2	1	1	1	3	5	5	5	4	1	1	1	1
3	3	2	59	2	2	35	2	1	1	2	35	3	1	1	2	1	3	1	1	1	1	1	2	7	1	1	4	2	1	2	1	2	2	2	2	2	2	1	1	5	1	5	5	5	5	5	1	1	5
3	3	1	12	1	1	27	2	1	2	2	27	3	1	1	2	1	4	3	11	1	1	1	2	5	1	2	7	4	2	2	1	2	2	2	2	2	2	4	4	5	1	5	5	5	5	5	1	1	5
3	3	1	24	2	2	21	2	2	1	2	21	3	1	3	2	5	1	2	3	3	6	3	12	0	1	2	7	4	1	2	1	2	2	2	2	2	2	4	4	5	1	5	5	5	1	1	1	5	5
3	3	2	36	2	2	45	3	1	2	2	45	4	1	4	2	1	5	3	11	1	1	1	1	4	1	1	8	1	1	2	1	2	2	2	2	2	2	1	1	5	1	5	5	5	1	1	1	1	5
3	3	2	12	1	2	21	2	2	1	2	21	3	1	4	2	5	1	2	3	3	6	3	12	1	1	2	7	4	1	1	1	2	2	2	2	2	2	4	4	5	1	5	5	5	1	1	1	5	5
3	3	1	36	2	2	26	2	1	3	2	26	3	1	1	1	1	3	1	11	1	1	1	2	7	1	2	7	4	1	2	1	2	2	2	2	2	2	4	4	5	1	5	5	5	1	1	1	1	5
3	3	1	59	2	1	29	2	1	3	2	29	3	1	2	2	5	4	1	1	1	1	1	3	6	1	1	3	2	1	1	1	2	2	2	2	2	2	1	1	5	1	5	5	5	1	1	1	1	5
3	3	2	20	1	2	26	2	2	2	1	26	3	1	3	1	5	3	3	11	1	1	1	4	5	2	1	4	2	2	2	2	1	2	2	2	2	2	1	1	2	1	4	4	5	5	1	1	1	5
3	3	1	20	1	2	26	2	2	2	1	26	3	1	3	1	5	3	3	11	1	1	1	4	6	2	1	4	2	2	2	2	2	2	2	2	2	2	1	1	2	1	4	4	5	5	1	1	1	5
3	3	1	25	2	2	20	2	1	2	1	20	3	1	1	1	1	3	1	3	1	1	1	4	7	2	1	6	1	1	2	2	1	2	2	2	2	1	1	3	5	1	4	4	4	3	3	2	1	5
3	3	2	54	2	2	36	3	1	2	1	36	1	1	3	2	5	5	1	1	1	5	1	4	4	2	1	3	1	1	2	3	2	2	2	2	2	2	1	1	2	1	5	4	1	3	4	1	2	4
3	3	2	15	1	2	23	2	1	2	2	3	1	1	3	2	5	3	3	1	1	1	1	2	6	5	1	4	1	1	2	3	2	2	2	2	2	2	1	1	2	1	5	4	3	2	3	1	2	5
3	3	1	46	2	2	23	2	1	2	2	23	3	1	3	2	1	3	3	1	1	1	1	1	6	5	1	4	1	1	2	1	2	2	2	2	2	2	1	3	2	1	5	4	3	3	4	1	2	5
3	3	2	14	1	2	31	2	1	3	1	8	1	1	1	2	1	3	1	10	1	1	1	2	8	1	1	4	2	1	2	1	2	2	2	2	2	2	1	1	5	1	5	4	4	4	2	1	2	5
3	3	2	20	1	2	28	2	1	5	5	3	1	1	2	2	1	3	1	1	1	1	1	2	7	1	1	8	2	2	1	2	2	2	2	2	2	2	3	1	5	1	4	5	5	2	2	2	1	4
3	3	1	30	2	2	32	2	1	2	2	15	2	1	1	2	5	3	3	11	1	1	1	2	6	2	1	3	1	2	1	1	1	2	2	2	2	2	1	1	2	1	5	4	4	4	4	1	2	5
3	3	2	46	2	2	44	3	1	2	2	31	3	1	1	1	1	3	1	6	1	4	3	12	3	5	1	4	3	1	2	3	2	2	2	2	2	2	1	3	2	1	4	4	3	4	4	2	1	5
3	3	2	30	2	2	35	2	1	2	2	14	2	1	1	1	5	3	2	1	1	1	1	2	6	1	1	4	2	2	1	3	2	2	2	2	2	2	1	3	5	1	4	4	3	2	3	1	2	5
3	3	2	53	2	1	53	3	1	2	2	53	4	1	1	2	1	3	1	3	1	1	1	1	7	5	1	4	3	1	2	3	2	2	2	2	2	2	1	3	2	1	4	4	4	3	3	2	1	5
3	3	1	58	2	1	46	3	1	2	2	25	3	1	3	3	1	3	1	1	1	1	1	2	8	2	1	4	3	2	2	3	2	2	2	2	2	2	1	1	2	1	5	4	4	3	3	1	5	4
3	3	2	12	1	2	35	2	1	2	2	6	1	1	1	2	1	3	3	1	1	1	1	2	7	5	1	4	1	2	2	3	2	2	2	2	2	2	1	1	2	1	5	4	4	5	4	1	1	2
3	3	2	36	2	1	61	4	1	5	7	21	3	1	3	2	1	3	1	1	1	1	1	2	8	5	1	3	2	2	2	3	2	2	2	2	2	2	1	1	2	1	5	4	4	3	4	2	1	3
3	3	1	24	2	1	20	2	2	3	2	20	3	1	2	2	5	3	1	1	1	1	1	10	9	1	1	1	1	1	1	1	2	2	2	2	2	2	3	1	4	1	4	4	4	2	1	1	3	4
3	3	1	12	1	1	21	2	2	2	2	21	3	1	1	2	5	3	3	1	1	1	1	1	6	1	1	4	1	1	1	2	2	2	2	2	2	2	1	1	2	2	4	4	2	4	2	4	2	4
3	3	1	12	1	2	20	2	1	1	2	20	3	1	2	2	5	1	1	11	1	5	1	1	4	2	1	1	2	1	1	1	2	2	2	2	2	2	1	1	1	1	4	4	3	4	4	1	2	4
3	3	1	12	1	1	27	2	2	2	2	20	3	1	1	2	5	3	1	11	1	1	1	1	6	1	1	1	1	1	1	1	2	2	1	2	2	2	2	1	4	1	4	4	4	2	4	2	2	4
3	3	2	36	2	2	28	2	1	2	2	1	1	1	2	2	5	3	1	3	1	1	1	1	6	2	1	1	1	1	1	2	2	2	1	2	2	2	3	1	2	1	4	4	4	3	4	3	3	4
3	3	1	24	2	2	27	2	1	2	2	3	1	1	1	2	5	5	3	11	3	6	2	12	0	1	2	7	4	2	2	2	2	2	2	2	2	2	4	4	5	1	1	1	1	1	2	2	1	1
3	3	1	12	1	2	21	2	1	2	2	2	1	1	1	2	5	5	3	11	1	1	1	1	4	1	1	3	1	2	1	3	2	2	2	2	2	2	1	1	5	2	1	4	5	5	1	1	1	5
3	3	2	16	1	2	22	2	1	1	2	6	1	1	3	2	5	5	3	1	1	1	1	1	5	1	1	3	2	2	2	2	1	2	2	2	2	2	3	2	2	4	4	4	3	3	3	1	5	1
3	3	2	36	2	2	35	2	1	2	2	9	1	1	1	2	1	5	3	11	1	1	1	1	4	1	1	4	2	2	2	2	1	2	2	2	2	2	1	1	5	3	5	5	4	4	1	1	1	2
3	3	1	48	2	2	34	2	1	2	2	13	2	1	1	3	5	5	3	11	1	1	1	1	4	1	1	4	3	2	2	2	1	2	2	2	2	2	1	1	5	3	5	5	5	3	3	3	3	3
3	3	2	57	2	2	33	2	1	2	2	9	1	1	1	2	1	4	1	1	1	1	1	1	6	1	2	7	4	2	2	2	1	2	2	2	2	2	4	4	5	3	5	5	5	5	1	1	1	5
3	3	2	24	2	2	29	2	1	1	1	11	1	1	1	3	5	5	3	11	2	6	1	1	2	1	2	7	4	2	2	2	1	2	2	2	2	2	4	4	5	3	4	5	5	4	3	1	1	3
3	3	1	20	1	2	21	2	1	2	2	6	1	1	2	3	5	5	3	11	1	1	1	1	4	1	2	7	4	1	2	2	1	2	2	2	2	2	4	4	5	3	5	5	3	3	3	1	1	3
3	3	2	48	2	2	34	2	1	2	2	9	1	1	2	3	5	5	3	11	2	6	2	12	2	1	2	7	4	2	2	2	1	2	2	2	2	2	4	4	5	3	5	5	5	5	3	1	1	5
3	3	2	19	1	2	31	2	1	1	2	9	1	1	1	3	5	5	3	11	1	1	1	1	4	1	1	4	2	2	1	2	1	2	2	2	2	2	1	1	5	3	3	3	3	3	4	1	1	3
3	3	2	21	1	2	34	2	1	1	1	11	1	1	1	3	5	5	3	11	3	6	1	1	2	1	2	7	4	2	2	2	1	2	2	2	2	2	4	4	5	3	3	3	3	3	1	1	1	3
3	3	1	48	2	2	45	3	1	1	2	30	3	2	3	3	5	5	3	11	1	5	3	12	1	1	2	7	4	2	1	3	1	2	2	2	2	2	4	4	5	3	3	3	3	1	3	1	1	5
3	3	1	48	2	2	42	3	1	2	2	9	1	1	4	2	5	5	3	11	1	1	1	1	4	1	1	4	2	2	2	2	1	2	2	2	2	2	1	1	5	3	3	3	3	3	3	1	1	3
3	3	2	21	1	2	31	2	1	1	2	31	3	1	1	3	5	5	3	11	1	1	1	1	4	1	1	4	1	1	2	2	2	2	2	2	2	2	1	1	5	3	3	5	3	3	3	1	1	3
3	3	2	48	2	2	40	3	1	2	2	11	1	1	1	2	5	5	3	11	1	1	1	1	4	1	2	7	4	2	2	2	2	2	1	2	2	2	4	4	5	3	3	3	3	3	3	1	1	3
3	3	1	24	2	2	24	2	1	1	2	9	1	1	4	3	5	5	3	11	2	6	2	12	0	1	2	7	4	2	2	2	2	2	2	2	2	2	4	4	5	3	3	3	3	3	3	3	1	1
3	3	2	12	1	2	32	2	1	2	2	3	1	1	1	3	5	5	3	11	1	1	1	1	4	1	2	7	4	2	2	2	2	2	2	2	2	2	4	4	5	3	4	4	4	4	3	1	1	3
3	3	1	36	2	2	35	2	1	2	2	6	1	1	4	3	5	5	3	11	1	1	1	1	4	1	1	3	2	2	2	3	2	2	2	2	2	2	3	1	5	2	5	5	5	3	3	1	1	3
3	3	2	24	2	2	40	3	1	1	2	30	3	1	4	3	5	5	3	11	3	6	3	12	0	1	2	7	4	2	2	2	2	2	2	2	2	2	4	4	5	3	3	3	3	3	3	1	3	3
3	3	1	36	2	2	29	2	1	1	2	5	1	1	2	3	5	5	3	11	1	1	1	1	4	1	2	7	4	2	2	1	2	2	2	2	2	2	4	4	5	3	5	5	3	3	3	1	1	3
3	3	2	18	1	2	40	3	1	1	1	9	1	1	1	3	5	5	3	11	3	6	1	1	1	1	2	7	4	2	2	3	2	2	2	2	2	2	4	4	5	3	3	3	3	3	3	1	1	5
3	3	2	24	2	2	32	2	1	1	2	3	1	1	3	3	5	5	3	11	1	5	1	1	3	1	2	7	4	2	2	2	2	2	2	2	2	2	4	4	5	3	3	3	3	3	3	1	1	3
3	3	1	48	2	2	29	2	1	1	2	6	1	1	4	3	5	5	3	11	3	6	1	1	2	1	2	7	4	2	2	2	2	2	2	2	2	2	4	4	2	2	3	3	3	3	3	1	1	5
3	3	2	36	2	2	31	2	1	2	2	6	1	1	4	3	5	5	3	11	1	1	1	1	4	1	1	3	3	2	2	2	2	2	2	2	2	2	1	1	5	3	3	3	3	3	3	1	1	3
3	3	2	24	2	2	28	2	1	2	2	7	1	1	1	3	5	3	3	11	1	5	1	1	4	1	2	7	4	2	2	2	2	2	2	2	2	2	4	4	5	3	5	5	5	4	3	3	1	3
3	3	2	48	2	2	28	2	1	2	2	8	1	1	2	3	5	5	3	11	3	6	3	12	0	1	2	7	4	2	1	3	2	2	2	2	2	2	4	4	5	3	4	4	4	2	2	2	2	1
3	3	2	18	2	2	24	2	1	2	2	10	1	1	3	3	5	5	3	11	3	6	3	12	0	1	2	7	4	2	2	3	2	2	2	2	2	2	4	4	5	3	5	5	5	3	3	3	1	3
3	3	1	36	2	2	37	3	1	2	1	9	1	1	2	2	5	5	3	11	1	1	1	1	4	1	1	4	2	2	1	3	2	2	1	2	2	2	3	1	5	3	5	5	5	5	3	3	3	3
3	3	2	36	2	2	39	3	1	2	2	1	1	1	2	1	5	5	3	1	1	1	1	1	5	1	2	7	4	2	2	3	1	2	2	2	2	2	4	4	5	3	5	5	5	5	3	1	1	5
3	3	2	15	1	2	29	2	1	2	2	9	1	1	2	3	5	5	3	11	1	4	1	2	3	1	1	3	2	2	1	2	2	2	2	2	2	2	3	1	5	3	4	4	4	1	1	1	1	3
2	2	1	24	2	2	35	2	1	3	2	35	3	1	1	2	3	3	1	1	1	1	1	8	11	1	2	7	4	2	1	2	2	2	2	2	2	2	4	4	5	3	4	4	4	1	1	1	1	4
2	2	1	24	2	2	37	3	2	1	2	37	4	1	1	1	5	5	3	1	1	1	1	10	5	5	1	1	1	1	1	1	2	2	2	2	2	2	1	1	1	2	4	4	4	4	4	2	2	4
2	2	1	12	1	2	22	2	3	2	2	22	3	1	3	2	5	5	3	11	3	6	3	12	0	1	1	1	2	2	1	2	2	2	2	2	2	2	1	1	5	1	3	3	3	3	3	3	3	3
2	2	1	24	2	2	40	3	1	1	2	40	4	1	1	2	5	3	3	11	1	1	1	1	4	1	1	1	1	1	1	1	2	2	2	2	2	2	1	1	1	1	4	4	4	2	2	2	2	4
2	2	1	36	2	2	50	3	1	2	2	50	4	1	7	3	5	5	3	1	1	1	3	12	3	1	1	1	1	1	2	1	2	2	2	2	2	2	1	1	5	3	5	5	4	2	2	1	1	4
2	2	2	24	2	2	31	2	1	3	2	31	3	1	1	2	2	3	1	1	1	1	1	8	10	1	1	1	1	2	2	1	2	2	2	2	2	2	1	1	5	1	4	4	4	2	2	2	2	4
2	2	1	12	1	2	30	2	1	2	3	30	3	1	7	2	5	3	1	1	1	1	1	7	9	1	1	1	2	2	2	2	2	1	2	2	2	2	1	1	5	1	5	5	4	1	1	1	1	4
2	2	1	23	1	2	39	3	1	1	2	39	4	1	1	2	5	5	3	1	1	1	1	10	6	1	1	1	2	1	1	1	2	2	2	2	2	2	1	1	5	1	4	4	4	3	2	2	2	4
2	2	2	12	1	2	56	4	1	2	2	56	4	1	1	2	5	3	1	1	1	1	3	12	4	1	1	1	2	2	2	2	2	2	2	2	2	2	1	1	5	3	4	4	4	2	2	1	1	4
2	2	1	12	1	2	22	2	2	2	2	22	3	1	1	2	2	2	2	1	1	1	1	8	7	1	1	1	1	1	1	1	2	2	2	2	2	2	1	1	5	1	4	4	4	4	2	2	2	4
2	2	2	12	1	2	20	2	1	1	2	20	3	1	1	2	5	3	3	11	1	1	3	12	3	1	2	7	4	2	2	2	2	2	2	2	2	2	4	4	5	3	4	4	4	2	2	2	1	4
2	2	2	36	2	2	29	2	1	2	2	29	3	1	4	2	5	5	3	1	3	6	3	12	1	1	1	1	2	1	2	1	2	2	2	2	2	2	1	1	5	1	3	3	3	3	3	3	3	3
2	2	2	36	2	2	33	2	1	2	2	33	3	1	7	2	5	5	3	11	3	6	3	12	0	1	1	1	1	1	2	1	2	2	2	2	2	2	1	1	5	1	3	3	3	3	3	3	3	3
2	2	2	24	2	2	22	2	1	2	2	22	3	1	1	1	1	3	1	1	1	1	1	8	10	1	1	1	1	1	2	1	2	2	2	2	2	2	1	1	5	1	4	4	4	2	2	2	4	4
2	2	2	36	2	2	47	3	1	2	3	47	4	1	7	3	5	3	1	1	1	1	1	10	9	1	1	1	1	1	2	1	2	2	2	2	2	2	1	1	5	3	4	4	4	3	3	1	1	4
2	2	2	36	2	2	30	2	1	1	2	30	3	1	4	1	1	3	1	6	1	1	1	8	9	1	1	1	1	1	1	1	2	2	2	2	2	2	1	1	5	1	4	4	4	2	2	4	2	4
2	2	2	24	2	2	34	2	1	1	2	34	3	1	1	1	5	3	1	1	1	1	1	10	8	1	1	1	1	1	2	1	2	2	2	2	2	2	1	1	5	3	4	4	4	1	1	1	1	4
2	2	1	24	2	2	32	2	1	2	2	5	3	1	1	1	5	5	1	1	1	1	1	8	9	1	1	1	1	1	1	1	2	2	2	2	2	2	1	1	1	3	4	4	2	2	2	2	4	4
2	2	1	24	2	2	27	2	1	1	2	27	3	1	7	2	5	3	3	1	1	1	1	8	9	1	1	1	2	2	2	2	2	2	2	2	2	2	1	1	5	1	4	4	4	1	1	1	1	4
2	2	1	24	2	2	21	2	1	2	2	21	3	1	1	2	1	3	1	11	1	1	1	8	10	1	1	1	1	2	2	1	2	2	2	2	2	2	1	1	1	1	4	4	4	2	2	4	4	4
2	2	1	24	1	2	43	3	1	2	2	43	4	1	7	3	5	3	1	1	1	1	1	8	11	1	1	1	2	2	3	2	2	2	2	2	2	2	1	1	5	3	4	4	4	1	1	1	1	4
2	2	1	12	1	2	23	2	1	1	2	23	3	1	4	2	5	3	1	11	1	1	1	8	11	1	1	1	1	1	2	1	2	2	2	2	2	2	1	1	5	1	4	4	4	2	2	2	4	4
2	2	2	41	2	2	31	2	1	1	2	31	3	1	1	2	5	3	1	11	1	1	1	7	8	1	1	1	1	1	2	2	2	2	2	2	2	2	1	1	5	3	4	4	4	1	1	1	1	4
2	2	2	25	2	2	25	2	1	3	2	25	3	1	1	1	3	4	1	1	1	1	1	8	10	1	1	1	1	1	1	1	2	2	2	2	2	2	1	1	5	1	4	4	4	2	2	4	4	4
2	2	2	36	2	2	30	2	1	2	2	30	3	1	1	2	5	3	3	1	1	1	1	2	7	1	1	1	1	1	2	3	2	2	2	2	2	2	1	1	5	3	4	4	4	1	1	1	1	4
2	2	1	27	2	2	25	2	1	2	2	25	3	1	1	2	5	5	3	11	1	1	1	10	7	5	1	1	1	1	1	1	2	2	2	2	2	2	1	1	5	1	4	4	4	2	2	4	4	4
2	2	1	24	2	2	46	3	1	1	2	46	4	1	1	1	5	3	1	1	1	1	1	2	8	1	1	1	2	2	2	2	2	2	2	2	2	2	1	1	5	3	5	5	5	1	1	1	1	4
2	2	2	31	2	2	25	2	1	2	2	25	3	1	1	2	5	3	3	1	1	1	1	1	6	1	1	1	1	1	1	1	2	2	2	2	2	2	1	1	5	2	4	4	4	4	2	2	2	4
2	2	1	21	1	2	24	2	1	1	2	24	3	2	6	3	5	5	3	11	3	6	3	12	0	5	2	7	4	2	1	3	2	2	2	2	2	2	4	4	1	3	3	3	3	3	3	3	3	3
2	2	1	36	2	2	32	2	1	2	2	32	3	1	1	2	5	3	3	11	1	2	1	1	5	1	1	1	1	1	1	1	2	2	2	2	2	2	1	1	5	1	4	4	4	2	2	2	2	4
2	2	1	36	2	2	33	2	3	2	2	33	3	1	1	1	5	3	1	1	1	1	1	8	10	1	2	7	1	2	1	2	2	2	2	2	2	2	4	4	5	3	5	5	5	1	1	1	3	4
2	2	2	48	2	2	32	2	3	1	2	32	3	1	4	2	5	3	1	1	1	1	1	10	9	1	1	1	2	1	1	1	2	2	2	2	2	2	1	1	5	1	4	4	4	2	2	2	4	4
2	2	1	14	1	2	25	2	1	1	3	25	3	1	1	1	5	3	3	1	1	1	1	2	6	1	2	7	4	2	1	2	2	2	2	2	2	2	4	4	5	3	4	4	4	1	1	1	1	3
2	2	1	26	2	2	25	2	1	2	2	25	3	1	1	1	1	3	2	1	1	1	2	12	6	1	1	1	1	1	1	1	2	2	2	2	2	2	1	1	5	1	4	4	4	4	4	2	2	4
2	2	2	38	2	2	32	2	1	1	2	32	3	1	7	2	5	3	3	1	1	1	1	7	7	1	2	7	4	2	2	2	2	2	2	2	2	2	4	4	5	3	4	4	4	2	2	2	1	4
2	2	1	31	2	2	32	2	1	3	2	32	3	1	1	2	5	3	3	1	1	1	1	8	9	1	1	1	1	1	1	1	2	2	2	2	2	2	1	1	5	2	4	4	4	4	2	2	2	4
2	2	1	33	2	2	24	2	2	3	2	24	3	1	1	2	5	3	1	1	1	1	1	8	10	1	1	1	1	2	1	2	2	2	2	2	2	2	1	1	5	1	4	4	4	4	4	4	4	4
2	2	2	36	2	2	38	2	2	2	2	38	3	1	1	1	5	3	3	1	1	1	1	8	9	1	1	1	2	1	2	1	2	2	2	2	2	2	1	1	5	2	4	4	4	2	2	2	2	4
2	2	2	12	1	2	41	3	1	1	2	42	4	1	1	2	5	5	3	1	1	1	1	7	6	1	1	1	1	1	2	1	2	2	2	2	2	2	1	1	1	1	4	4	4	4	2	2	4	4
2	2	2	14	1	2	19	2	1	1	2	19	3	1	1	1	5	3	3	1	1	1	1	8	9	1	1	1	1	1	1	1	1	2	2	2	2	2	1	1	5	1	5	5	5	4	4	2	1	5
2	2	1	48	2	2	22	2	1	2	3	22	3	1	1	1	1	4	1	11	1	4	1	8	9	1	2	7	4	2	1	2	1	2	2	2	2	2	4	4	5	2	5	5	5	1	1	1	1	4
2	2	2	24	2	2	24	2	2	3	2	24	3	1	1	1	1	3	1	11	1	1	1	7	9	1	1	1	1	1	2	1	2	2	2	2	2	2	1	1	5	1	4	4	4	4	4	2	2	4
2	2	1	12	1	2	18	2	2	2	3	18	3	1	1	2	1	5	3	11	3	6	2	12	0	1	2	7	4	1	1	1	2	2	2	2	2	2	1	1	5	1	4	4	2	2	2	3	3	4
2	2	2	24	2	2	20	2	1	2	2	20	3	1	1	2	5	5	1	11	3	6	3	12	1	1	1	1	1	1	1	2	2	2	2	2	2	2	4	4	5	1	4	4	4	4	4	4	4	4
2	2	1	24	2	2	18	2	2	2	2	18	3	1	1	2	5	3	3	1	1	1	1	10	7	1	1	1	1	1	1	1	2	2	2	2	2	2	1	1	5	3	4	4	4	4	2	2	2	4
2	2	2	12	1	2	19	2	2	1	2	19	3	1	7	2	5	5	3	11	3	6	3	12	0	5	2	7	4	2	1	2	1	2	2	2	2	2	1	1	1	1	3	3	3	3	3	3	3	3
2	2	1	12	1	2	18	2	2	2	2	18	3	1	1	2	5	3	1	1	1	1	1	8	10	1	2	7	4	2	2	1	2	2	2	2	2	2	4	4	5	1	4	4	4	4	4	2	2	4
2	2	2	27	2	2	30	2	2	3	3	30	3	1	1	2	1	3	1	1	1	1	1	8	10	1	1	1	1	1	1	1	2	2	2	2	2	2	4	4	5	1	4	4	4	4	2	2	2	4
2	2	1	36	2	2	29	2	1	1	2	29	3	1	7	1	5	3	2	7	1	1	3	12	2	5	1	6	1	1	1	1	2	2	2	2	2	2	1	1	1	1	5	5	3	5	5	3	3	3
2	2	2	48	2	2	35	2	1	2	2	35	3	1	1	1	5	3	3	11	1	1	1	8	9	1	1	1	1	1	1	1	2	2	2	2	2	2	1	1	5	1	4	4	4	4	4	4	4	4
2	2	2	12	1	2	20	2	1	2	1	20	3	1	1	2	5	3	3	1	1	1	1	2	7	1	1	1	1	1	1	1	1	2	2	2	2	2	1	1	5	1	5	5	5	1	1	1	1	5
2	2	2	51	2	2	41	3	2	1	2	41	3	1	1	5	3	3	1	1	1	1	1	10	8	1	1	1	1	1	1	1	2	2	2	2	2	2	1	1	5	1	4	4	4	4	2	2	2	4
2	2	1	41	2	2	37	3	1	2	2	37	4	1	1	1	5	3	3	11	1	1	1	10	7	1	1	1	1	1	1	1	1	1	2	2	2	2	1	1	5	3	4	4	4	2	1	1	1	4
2	2	1	58	2	2	40	3	1	2	2	40	4	1	1	2	5	5	3	1	1	1	1	1	1	1	1	1	1	1	2	2	2	2	2	2	2	2	1	1	5	3	5	5	5	1	1	1	3	5
2	2	2	48	2	2	46	3	1	1	2	15	2	1	7	2	5	3	2	1	1	1	2	12	4	1	1	1	1	1	1	1	1	2	1	2	2	2	1	1	1	1	5	5	1	5	5	1	1	1
2	2	2	48	2	2	23	2	1	2	2	23	3	1	1	2	5	5	3	1	1	1	1	7	5	1	1	1	1	1	1	1	2	2	2	2	2	2	1	1	5	1	4	4	4	4	1	1	1	4
2	2	1	12	1	2	45	3	1	2	2	45	4	1	1	2	5	3	1	1	1	1	1	8	10	1	1	1	1	1	1	1	2	2	2	2	2	2	1	1	5	1	4	4	4	2	2	2	4	4
2	2	2	59	2	2	36	3	1	1	2	36	4	1	1	1	5	5	3	11	1	1	1	7	6	1	1	1	1	1	1	1	2	2	2	2	2	2	1	1	5	3	4	4	4	4	4	4	4	4
2	2	2	58	2	2	45	3	2	1	2	45	4	1	1	2	5	3	3	7	1	1	3	12	3	1	1	1	1	1	1	2	2	2	2	2	2	2	1	1	5	1	5	5	3	3	3	5	5	3
2	2	1	59	2	2	36	3	3	2	2	36	4	1	1	2	5	3	1	11	1	1	1	10	8	1	1	1	1	1	1	1	2	2	2	2	2	2	1	1	5	3	4	4	4	2	2	2	2	4
2	2	2	36	2	2	40	3	1	2	2	40	4	1	1	2	5	5	3	10	1	1	1	7	6	1	1	1	1	1	1	1	2	2	2	2	2	2	1	1	5	1	4	4	4	4	2	2	2	4
2	2	2	24	2	2	39	3	1	1	2	39	4	1	1	1	5	5	3	11	1	1	1	7	5	1	1	1	1	1	1	1	2	2	2	2	2	2	1	1	1	1	4	4	4	2	2	2	2	4
2	2	2	59	2	2	27	2	2	1	2	25	3	1	1	1	5	5	3	11	3	6	3	12	0	1	1	1	1	1	2	1	2	2	2	2	2	2	2	1	1	2	3	3	3	3	3	3	3	3
2	2	2	36	2	2	40	3	3	1	2	40	4	1	1	1	5	3	3	1	1	1	1	10	8	1	1	1	1	1	1	1	2	2	2	2	2	2	1	1	5	1	4	4	4	4	2	2	4	4
2	2	2	53	2	2	22	2	1	2	2	22	3	1	4	2	5	3	3	1	1	1	1	1	6	1	1	1	1	1	1	1	2	2	2	2	2	2	1	1	5	3	4	4	4	2	2	4	4	4
2	2	2	14	1	2	21	22	1	2	2	21	3	1	1	2	5	5	1	11	1	1	1	10	6	1	1	1	1	1	1	1	2	2	2	2	2	2	1	1	5	3	4	4	4	2	2	2	1	4
2	2	2	24	2	2	21	2	1	2	2	21	3	1	1	2	5	3	1	11	1	1	1	10	9	1	1	1	1	1	1	2	2	2	2	2	2	2	1	1	5	1	4	4	4	2	2	2	3	4
2	2	1	24	2	2	20	2	1	2	2	20	3	1	1	2	5	5	1	11	1	2	1	2	6	1	1	1	1	1	1	1	2	2	2	2	2	2	1	1	5	1	4	4	4	2	2	2	2	4
2	2	1	19	1	2	35	2	1	2	3	35	3	1	4	2	3	3	1	1	1	1	1	10	9	1	1	1	1	1	1	1	1	2	2	2	2	2	1	1	5	1	4	4	4	2	2	2	4	4
2	2	1	27	2	2	13	1	2	2	6	13	2	1	5	2	5	5	1	3	2	6	1	6	0	1	1	1	2	1	2	1	2	2	2	2	2	2	3	1	5	1	5	5	3	1	5	5	1	5
2	2	1	31	2	2	42	3	1	1	2	42	4	1	1	2	5	5	1	1	1	2	1	10	7	1	1	1	2	2	1	2	2	2	2	2	2	2	1	1	5	3	4	4	4	4	4	4	2	4
2	2	2	57	2	2	26	2	2	2	2	26	3	1	1	2	2	5	3	1	3	6	3	12	0	1	1	1	2	1	1	1	2	2	2	2	2	2	1	1	5	1	4	2	3	3	3	3	3	5
2	2	1	59	2	2	21	2	2	3	2	21	3	1	5	2	5	3	1	1	1	1	1	9	9	1	1	6	1	1	2	1	1	1	2	2	2	2	1	1	4	2	5	5	5	1	1	1	1	5
2	2	2	28	2	1	28	2	1	2	2	28	3	1	1	1	5	3	2	1	1	1	2	11	7	1	2	7	4	1	2	2	2	2	2	2	2	2	4	4	5	1	4	4	4	2	2	2	4	4
2	2	1	36	2	2	23	2	1	2	2	23	3	1	1	2	5	3	3	1	1	1	1	1	6	1	1	1	1	1	1	1	2	2	2	2	2	2	2	1	5	1	4	4	4	2	2	2	2	4
2	2	2	29	2	2	28	2	1	2	2	28	3	1	1	2	5	3	2	1	1	1	2	12	4	1	2	7	4	1	2	1	2	2	2	2	2	2	4	4	5	2	4	4	4	2	2	2	4	3
2	2	1	26	2	2	27	2	1	2	2	22	3	1	4	1	5	5	3	1	1	1	1	9	6	1	1	6	1	1	2	2	2	2	2	2	2	2	2	1	4	1	5	5	5	1	1	1	1	3
2	2	2	57	2	2	43	3	2	2	2	43	4	1	1	2	5	5	3	1	3	6	3	12	1	1	1	1	1	1	2	1	2	2	2	2	2	2	1	1	5	3	4	3	3	3	3	3	3	3
2	2	2	59	2	1	33	2	1	1	3	33	3	1	7	1	5	3	3	1	1	1	1	1	6	1	1	1	1	1	2	1	2	2	2	2	2	2	2	1	1	1	4	4	4	2	2	2	2	4
2	2	2	36	2	2	22	2	1	2	2	22	3	1	1	2	5	3	1	1	1	2	1	7	6	1	1	1	1	1	2	1	2	2	2	2	2	2	2	3	5	3	4	4	4	2	2	2	2	4
2	2	1	42	2	1	32	2	2	2	2	13	2	1	7	2	5	5	3	1	1	1	1	7	6	1	1	1	1	1	2	1	2	2	2	2	2	2	1	1	1	3	3	5	5	1	1	3	3	3
2	2	1	40	2	2	23	2	1	1	2	23	3	1	1	2	5	1	2	7	1	5	3	12	1	1	1	1	1	1	2	1	2	2	2	2	2	2	2	3	1	3	4	3	3	3	4	3	3	4
2	2	1	24	2	2	19	2	1	2	2	19	3	1	1	2	5	1	1	1	1	2	2	12	3	1	1	1	1	1	2	1	2	2	2	2	2	2	1	1	5	3	4	4	2	3	3	3	2	4
2	2	1	21	1	2	30	2	3	1	2	30	3	1	3	1	5	5	3	10	1	1	1	1	4	1	1	1	1	1	2	1	1	2	1	2	2	2	3	1	1	1	5	5	5	3	3	3	3	5
2	2	2	56	2	2	41	3	1	2	2	20	3	1	1	1	5	3	3	1	1	1	1	11	8	1	1	1	1	1	2	1	2	2	2	2	2	2	2	1	1	1	4	4	4	2	2	2	2	4
2	2	1	41	2	2	26	2	1	1	2	26	3	1	1	1	5	5	3	11	1	1	1	9	5	1	1	1	1	1	2	1	2	2	2	2	2	2	1	1	5	3	4	3	3	3	3	3	3	3
2	2	1	52	2	1	16	1	2	1	2	16	3	1	7	2	5	3	1	11	1	1	3	12	4	1	1	1	1	1	2	1	1	2	2	2	2	2	1	1	5	1	5	5	5	5	5	3	1	5
2	2	2	59	2	2	30	2	1	3	3	30	3	1	1	2	3	3	1	1	1	1	1	11	9	1	1	1	1	1	2	1	2	2	2	2	2	2	1	1	4	3	4	4	4	4	2	2	2	4
2	2	2	16	1	2	21	2	4	3	2	21	3	1	1	1	5	5	3	10	1	1	1	2	5	5	1	1	1	1	1	1	1	2	2	2	2	2	3	1	1	1	4	5	5	5	5	3	1	5
2	2	1	44	2	2	40	3	2	1	2	40	4	1	1	2	3	3	1	7	1	1	1	2	6	5	1	1	1	1	2	1	1	2	1	2	2	2	1	1	1	2	5	5	2	5	5	3	1	5
2	2	1	25	2	2	16	1	2	1	2	16	2	1	1	2	5	3	3	1	1	2	1	2	5	1	1	8	1	1	2	1	2	2	2	2	2	2	1	1	5	3	4	4	4	4	2	2	2	4
2	2	2	48	2	1	30	2	1	2	2	30	3	1	1	2	1	3	3	1	1	1	1	9	7	1	1	1	1	1	2	1	2	2	2	2	2	2	1	1	5	3	4	4	4	4	2	2	2	4
2	2	2	36	2	2	31	2	2	2	2	31	3	1	4	2	5	3	1	1	1	1	1	9	8	1	1	1	1	1	1	2	2	2	2	2	2	2	1	1	5	3	4	4	4	2	2	2	2	4
2	2	2	37	2	2	22	2	1	2	2	22	3	1	4	2	5	3	3	1	1	1	1	9	7	1	1	1	1	1	1	1	2	2	2	2	2	2	1	1	5	1	4	4	4	4	2	2	2	4
2	2	2	51	2	2	31	2	1	2	2	31	3	1	1	2	5	3	1	1	1	1	1	1	7	1	2	7	4	1	1	1	2	2	2	2	2	2	4	4	5	1	5	5	4	4	4	3	1	4
2	2	1	31	2	2	70	4	1	1	2	70	5	1	4	2	5	3	3	11	1	1	1	9	6	1	1	1	1	1	2	1	2	2	2	2	2	2	1	1	5	1	4	4	4	2	2	2	2	4
2	2	2	43	2	2	23	2	1	2	1	23	3	1	7	2	5	3	3	1	1	5	1	2	5	1	1	1	1	1	1	1	1	2	2	2	2	2	3	3	1	3	1	5	5	3	5	3	3	5
2	2	2	41	2	2	46	3	1	2	2	6	1	1	4	2	5	3	3	1	1	1	1	1	6	1	1	4	2	1	2	1	2	2	2	2	2	2	1	1	4	1	5	4	4	3	4	4	1	1
2	2	2	36	2	2	19	2	2	2	2	19	3	1	1	1	5	5	3	1	1	1	1	1	5	1	1	6	1	1	2	1	2	2	2	2	2	2	1	3	5	3	5	5	4	4	4	1	1	3
2	2	2	43	2	2	20	2	2	2	2	20	3	1	1	2	5	5	2	1	1	1	1	9	6	1	1	1	1	1	2	1	2	2	2	2	2	2	1	1	5	3	4	4	4	2	2	2	2	4
2	2	1	17	1	1	21	2	1	2	2	4	1	1	7	2	5	4	3	11	1	1	1	6	3	1	1	1	2	1	1	1	1	2	2	2	2	2	1	3	5	1	5	5	5	1	1	5	3	5
2	2	1	36	2	2	28	2	1	2	2	28	3	1	4	2	5	3	1	1	1	1	1	9	8	1	1	1	1	1	2	1	2	2	2	2	2	2	2	1	5	3	4	4	4	2	2	3	3	5
2	2	2	45	2	2	40	3	1	1	2	40	4	1	1	1	5	5	3	11	1	5	3	1	2	1	2	7	4	1	2	1	2	2	1	2	2	2	4	4	5	2	3	3	3	3	3	3	3	3
2	2	2	53	2	2	24	2	3	1	2	24	3	1	1	2	3	3	2	1	1	1	3	12	5	1	1	8	2	1	2	1	2	2	2	2	2	2	1	2	1	3	4	4	4	4	2	2	3	2
2	2	2	13	1	2	21	2	1	3	2	5	1	1	1	2	5	1	3	11	3	6	1	1	2	1	2	7	4	1	2	2	2	2	2	2	2	2	4	4	5	1	4	4	4	3	1	3	1	4
2	2	1	47	2	2	21	2	1	2	2	21	3	1	1	1	5	3	3	1	1	1	1	10	8	1	1	1	1	1	1	2	2	2	2	2	2	2	1	1	5	1	4	4	4	2	2	2	2	4
2	2	2	56	2	1	44	3	1	1	2	44	4	1	7	3	5	3	3	11	1	1	1	1	5	1	2	7	4	2	2	2	1	2	1	2	2	2	4	4	5	3	5	5	5	1	5	3	3	5
2	2	2	48	2	2	23	2	2	1	3	23	3	1	4	2	5	5	3	11	1	1	1	1	4	1	1	8	1	1	2	1	2	2	2	2	2	2	1	3	5	1	4	4	4	2	2	3	4	4
2	2	1	48	2	1	33	2	1	3	5	33	3	1	1	2	3	3	1	1	1	1	1	9	8	1	2	7	4	1	1	2	2	1	2	2	2	1	4	4	5	3	4	4	4	2	2	2	2	4
2	2	1	12	2	2	26	2	1	2	2	26	3	1	1	1	1	3	1	11	1	1	1	9	6	1	1	8	2	2	2	1	2	2	2	2	2	2	1	1	5	3	4	4	4	4	2	4	4	4
2	2	1	54	2	2	31	2	1	1	2	31	3	1	1	2	5	3	1	3	1	2	1	1	6	1	2	7	4	1	2	1	2	2	1	2	2	2	4	4	5	1	5	4	4	5	4	1	1	4
2	2	2	46	2	2	24	2	1	2	2	18	3	1	7	2	1	3	3	1	1	1	1	2	6	1	1	1	1	1	1	1	1	2	2	2	2	2	1	1	5	2	5	5	3	1	5	1	1	5
2	2	2	33	2	2	34	2	1	2	2	5	1	1	1	2	3	5	1	2	1	1	1	1	5	1	1	1	1	1	1	1	2	1	2	2	2	2	1	2	5	1	5	5	5	3	3	1	2	4
2	2	2	58	2	2	23	2	2	2	2	23	3	1	4	1	1	3	1	2	1	1	1	9	7	1	1	1	1	1	2	1	2	2	2	2	2	2	1	1	5	3	4	4	4	2	2	2	2	4
2	2	2	58	2	2	32	2	1	3	5	32	3	1	1	2	1	3	1	1	1	1	1	9	8	1	2	7	4	1	1	1	2	2	2	2	2	2	4	4	5	1	4	4	4	2	2	2	2	4
2	2	1	48	2	2	38	3	1	2	2	38	4	1	4	2	5	3	3	1	1	1	1	9	7	1	1	1	1	1	2	1	2	2	2	2	2	2	1	1	5	1	4	4	4	4	2	3	3	4
2	2	2	36	2	2	38	3	1	3	2	38	4	1	1	2	5	1	1	1	1	1	1	1	7	1	1	1	1	1	1	1	2	1	2	2	2	2	1	1	1	2	5	4	4	4	4	1	2	5
2	2	1	12	1	2	30	2	1	2	2	30	3	1	7	2	5	3	3	11	3	6	3	12	1	1	2	7	4	1	2	1	1	2	2	2	2	2	4	4	5	1	5	5	5	5	3	3	4	5
2	2	2	14	1	2	36	3	1	2	2	13	2	1	1	1	5	3	1	10	1	1	1	1	8	1	1	1	1	1	2	1	1	2	2	2	2	2	1	1	1	2	5	5	5	5	5	1	1	5
2	2	2	48	2	2	37	3	1	1	2	37	4	1	1	2	5	5	3	1	1	1	1	9	6	1	1	1	1	1	1	1	1	2	2	2	2	2	1	1	5	1	4	4	4	2	2	2	4	4
2	2	2	17	2	1	20	2	2	3	2	20	3	1	4	2	5	5	3	11	1	1	1	9	5	1	2	7	4	1	2	1	1	2	2	2	2	2	4	4	5	1	5	5	5	1	5	1	1	5
2	2	1	59	2	2	21	2	1	1	2	21	3	1	1	1	5	3	3	1	1	1	1	9	7	1	1	1	1	1	1	1	2	2	2	2	2	2	1	1	5	3	4	4	4	3	2	3	3	4
2	2	1	24	2	2	39	3	1	2	2	39	4	1	1	1	5	5	3	11	3	6	3	12	0	1	1	8	2	1	2	2	2	2	2	2	2	2	1	1	5	3	3	3	3	3	3	3	3	3
2	2	2	27	2	2	19	2	1	2	3	11	1	1	4	3	5	3	1	2	1	1	1	2	6	1	2	7	4	1	1	1	1	2	2	2	2	2	4	4	5	3	5	5	5	1	5	1	1	5
2	2	2	52	2	2	34	2	1	1	2	34	3	1	4	2	5	3	3	1	1	1	1	1	6	1	2	7	4	1	2	2	2	2	2	2	2	2	4	4	5	1	5	5	5	1	5	1	1	5
2	2	2	35	2	2	43	3	1	2	2	43	4	1	1	2	5	3	3	11	1	1	1	9	6	1	1	6	1	1	2	1	2	2	2	2	2	2	2	1	5	1	4	4	4	4	3	3	3	4
2	2	1	59	2	2	22	2	1	3	3	22	3	1	1	2	1	3	1	1	1	1	1	2	7	1	2	7	4	1	2	2	2	2	2	2	2	2	4	4	5	2	5	5	5	1	5	1	1	5
2	2	2	18	1	2	23	2	2	2	2	23	3	1	4	1	5	3	3	1	1	1	1	1	6	1	2	7	4	1	1	2	2	2	2	2	2	2	4	4	5	1	5	4	4	4	3	4	3	2
2	2	2	56	2	2	20	2	2	2	2	20	3	1	5	2	5	3	1	11	1	1	1	8	9	1	2	7	4	1	1	1	1	2	2	2	2	2	4	4	5	1	5	5	5	1	5	3	3	5
2	2	2	56	2	2	61	4	1	2	2	61	5	1	1	1	3	3	1	1	1	1	1	1	8	1	1	1	2	1	1	1	2	2	1	2	2	2	1	1	5	2	5	4	5	2	2	2	1	4
2	2	1	54	2	2	34	2	2	2	2	34	3	1	4	2	5	3	1	2	1	1	1	1	6	1	2	7	4	1	2	1	2	2	1	2	2	2	4	4	5	2	5	4	4	3	3	2	3	4
2	2	2	48	2	2	74	4	5	1	2	74	5	1	4	1	5	3	3	1	1	1	1	9	7	1	1	1	1	1	1	1	2	2	2	2	2	2	2	1	5	1	4	4	4	2	2	2	3	4
2	2	2	58	2	2	39	3	1	2	2	11	1	1	4	1	5	3	1	1	1	1	1	9	8	1	1	1	1	2	2	3	2	2	2	2	2	2	1	1	5	1	4	5	4	1	2	1	2	5
2	2	2	59	2	2	35	3	1	1	2	35	3	1	1	2	5	3	3	11	1	1	1	11	8	1	1	1	1	1	2	1	2	2	2	2	2	2	1	1	1	1	4	4	3	3	3	3	3	4
2	2	2	25	2	1	27	2	2	2	2	27	3	1	3	2	5	3	2	11	1	1	1	9	6	1	2	7	4	1	1	1	1	2	2	2	2	2	4	4	5	1	5	5	5	3	3	1	1	1
2	2	2	24	2	2	21	2	3	2	2	21	3	1	1	1	5	4	1	1	1	1	1	1	6	1	1	1	1	1	2	1	2	2	2	2	2	2	2	1	1	2	4	4	4	4	4	2	2	4
2	2	2	20	1	2	31	2	1	2	3	31	3	1	1	3	5	3	1	3	1	1	1	1	7	1	2	7	4	1	2	1	2	1	2	2	2	2	4	4	5	1	4	5	4	4	4	2	1	4
2	2	1	58	2	2	31	2	2	2	2	31	3	1	1	2	5	3	3	1	1	1	1	4	5	1	1	1	1	1	2	1	2	2	2	2	2	2	2	3	5	1	4	4	4	4	2	2	2	4
2	2	1	17	1	2	26	2	1	2	2	26	3	1	4	2	5	1	3	1	1	2	1	8	8	1	1	6	1	1	2	1	2	2	2	2	2	2	1	3	3	1	5	5	5	1	5	5	1	5
2	2	1	12	1	1	26	2	1	2	1	26	3	1	1	2	5	3	3	1	1	1	1	9	7	1	1	1	1	1	2	1	2	2	2	2	2	2	1	3	5	3	4	4	4	4	2	2	2	4
2	2	2	48	2	2	22	2	1	2	3	3	1	1	1	2	2	4	3	3	1	1	1	2	5	5	1	1	1	1	2	1	2	2	2	2	2	2	2	1	1	2	3	4	4	4	3	2	2	3
2	2	2	58	2	2	32	2	2	3	2	32	3	1	1	1	5	3	3	1	1	1	1	1	6	1	1	1	1	1	2	1	2	2	2	2	2	2	1	1	5	3	4	4	4	4	3	3	4	4
2	2	2	12	1	2	27	2	2	1	2	27	3	1	2	1	5	5	3	11	1	1	1	1	4	1	1	1	1	1	2	1	2	2	2	2	2	2	2	3	1	2	3	4	4	3	4	3	4	4
2	2	1	59	2	2	36	3	1	2	2	36	4	1	1	2	5	3	3	11	1	1	1	9	6	1	1	1	1	1	2	2	1	2	2	2	2	2	1	1	5	2	4	4	4	2	2	2	2	4
2	2	2	56	2	2	36	3	1	2	2	36	4	1	4	1	1	4	1	1	1	1	1	11	8	1	2	7	4	1	2	1	1	2	2	2	2	2	4	4	5	1	5	5	5	5	5	1	1	5
2	2	2	36	2	2	61	4	1	1	2	61	5	1	1	2	5	5	3	1	1	2	1	1	4	1	1	1	1	1	2	1	2	2	2	2	2	2	2	3	5	3	4	4	4	2	2	2	4	4
2	2	1	17	1	1	38	3	1	1	1	38	4	1	1	2	5	4	1	1	1	1	3	12	4	1	1	1	1	1	2	1	2	2	2	2	2	2	2	1	5	1	4	4	3	3	2	2	3	4
2	2	2	36	2	2	23	2	1	3	2	23	3	1	1	2	5	4	1	1	1	1	1	9	7	1	1	1	1	1	2	3	2	2	2	2	2	2	1	1	5	1	4	4	4	4	2	1	1	1
2	2	1	23	1	2	38	3	1	1	2	10	1	1	3	2	4	4	3	3	1	5	1	1	4	1	1	1	1	2	1	3	2	2	2	2	2	2	3	3	1	2	3	3	3	3	3	3	3	3
2	3	1	16	1	2	30	2	1	2	2	30	3	1	1	1	5	5	1	1	1	2	2	12	3	1	1	1	1	2	1	3	2	2	2	2	2	2	3	1	1	1	4	4	3	3	3	3	3	3
2	2	2	35	2	2	30	2	1	2	2	30	3	1	1	2	5	3	1	1	1	1	1	4	6	1	1	1	1	1	1	1	2	2	2	2	2	2	1	1	5	3	4	4	4	2	2	2	2	5
2	3	1	12	1	2	27	2	1	2	2	27	3	1	1	2	5	3	1	1	1	1	1	4	6	1	1	1	1	1	1	2	2	2	2	2	2	2	3	3	5	1	4	4	4	4	3	3	3	4
2	2	2	59	2	2	80	4	3	1	2	80	5	1	1	1	3	1	1	1	1	1	1	3	7	1	1	3	1	1	2	1	2	2	2	2	2	2	1	1	1	3	4	4	4	4	2	2	2	4
3	2	1	59	2	2	25	2	1	2	2	25	3	1	1	1	3	4	1	1	1	1	1	1	6	1	1	1	1	1	2	1	2	2	2	2	2	2	2	3	5	3	4	4	4	4	5	2	4	4
2	2	2	36	2	2	21	2	1	2	2	21	3	1	1	2	5	5	3	11	3	6	3	12	0	1	1	1	1	1	2	2	2	2	2	2	2	2	2	1	1	2	3	3	3	3	3	3	3	3
2	2	1	15	1	2	15	1	1	1	2	25	3	1	1	2	1	1	1	1	1	1	1	4	5	1	1	1	1	2	1	3	2	2	2	2	2	2	1	1	5	1	4	4	4	2	2	2	2	3
2	3	2	25	2	2	29	2	1	2	2	29	3	1	1	2	1	3	3	1	1	1	1	1	6	1	1	1	1	1	1	3	2	2	2	2	2	2	1	1	5	3	4	4	4	5	2	2	2	3
2	2	1	36	2	2	28	2	1	1	2	28	3	1	1	2	5	3	1	1	1	1	1	1	7	1	1	1	2	1	1	1	2	2	2	2	2	2	1	1	5	3	4	4	4	2	2	2	2	4
2	2	2	26	2	2	59	4	1	2	2	59	5	1	1	2	3	4	1	1	1	1	1	8	11	1	1	1	1	1	2	1	2	2	2	2	2	2	2	1	1	1	4	4	4	2	3	2	2	4
2	2	2	46	2	2	22	2	1	2	3	22	3	1	1	1	5	3	1	1	1	1	1	5	7	1	1	1	1	1	1	1	1	2	2	2	2	2	1	1	5	1	4	4	4	2	4	2	4	4
2	2	1	39	2	2	36	3	1	2	2	36	4	1	1	1	5	3	3	1	1	1	1	4	5	1	1	8	1	1	1	1	2	2	2	2	2	2	1	1	5	1	4	4	4	2	2	2	2	4
2	2	1	48	2	2	14	1	2	2	2	14	2	1	1	1	5	3	3	1	1	1	1	1	6	1	1	1	1	1	1	2	2	2	2	2	2	2	1	1	5	3	4	4	4	4	5	5	5	5
2	2	2	53	2	2	28	2	1	2	2	28	3	1	1	2	5	3	3	1	1	1	1	3	7	1	1	8	1	1	2	1	2	2	2	2	2	2	3	1	5	1	4	4	4	4	2	2	2	4
2	2	1	17	1	1	31	2	2	2	2	31	3	1	4	1	5	3	1	1	1	1	1	4	6	1	2	7	4	1	1	1	1	2	2	2	2	2	4	1	5	3	5	5	5	1	5	1	1	5
2	2	2	27	2	2	15	1	2	2	3	15	2	1	1	1	1	3	1	1	1	1	1	5	7	1	1	8	2	1	2	1	2	2	2	2	2	2	1	1	5	1	4	4	4	4	4	4	4	4
2	2	2	34	2	2	36	3	1	2	3	36	4	1	1	1	5	5	3	1	1	5	3	1	12	1	1	1	1	1	2	1	2	2	2	2	2	2	3	3	4	3	4	4	3	3	3	3	3	3
[truncated: 17 more columns]
